# Supplementary material for: Optimal vehicle size and driving condition for extended-range electric vehicles in China: A life cycle perspective
Source: PLoS One. 2020 Nov 20;15(11):e0241967. doi: 10.1371/journal.pone.0241967 (PMC7679024; doi:10.1371/journal.pone.0241967)
Supplement: S1 File — (XLSX) [file pone.0241967.s001.xlsx]

## Sheet: EREV
Vehicle type	name	Numerical value	Unit		Energy consumption data of vehicle assembly stage
EREV (Chevrolet.Volt)	Body size	4498*1787*1439	mm			Painting	Air conditioning and lighting	heating	Material handling	welding	Workshop compressed air	Unit
	curb weight	1700	kg		electric energy	2.72	2.18	—	0.45	0.61	0.9	MJ/kg
	Fuel label	95			heat energy	—	—	2.03	—	—	—	MJ/kg
	Tank volume	35	L
	wheelbase	2685	mm		Service life and replacement times of components to be replaced in maintenance stage
	Maximum speed	160	km/h			Tire	Brake fluid	Lubricating oil	Coolant	Wiper fluid	Lead acid battery
	Engine displacement	1.4	L		Service limit	62500 km	62500 km	6250 km	62500 km	12500 km	25000 km
	Maximum engine power	63	kw		Replacement times	3	3	24	3	12	6
	Battery energy	16	kwh
	Total power of motor	111	kw		Energy consumption per kilogram of metal recovered
	Total driving distance	570	km			steel products	Aluminium	cast iron	Copper	Unit
	Electric range	80	km		coal	—	—	0.313	—	kg
	Extended range driving range	490	km		diesel oil	—	3.08e-05	—	—	kg
	Average fuel consumption of pure fuel	7.44	L/100km		gasoline	—	4.85e-05	—	—	kg
	Comprehensive average fuel consumption	4.7	L/100km		natural gas	0.0066	0.047	—	—	m3
	Electricity consumption per hundred kilometers	20	kwh/100km		electric energy	1.176	0.2211	0.622	2.65	kwh
					Regeneration rate	0.85	0.85	0.8	0.9
Parts name	Material composition	Energy consumption
Engine	42% Cast aluminum; 27.3%steel; 12.6% cast iron; 8.4% stainless steel; 4.2% rubber; 4.2% plastic; 1.3% copper	electric energy: 371.96 kwh			Energy consumption in operation stage
Generator	36.1% Cast aluminum; 36.1% steel; 27.3% copper; 0.18%other	electric energy: 174.7 MJ; heat energy: 46.73 MJ			Electricity consumption per hundred kilometers	Fuel consumption per hundred kilometers	Total power consumption	Total fuel consumption
Battery	24.5% copper,18.6% wrought Al, 10.9% plastics, 10.6% graphite/cardon, 10.6% cast Al, 8.7% electrolyte, 5.3% lithium oxide, 2.7% cobalt, 2.6% nickel, 2.5% manganese, 2.1% binder, 0.5% thermal insulation, 0.3% electronic parts, 0.2% steel	electric energy: 11.7 kwh/kg; natural gas: 8.8 kwh/kg; Battery assembly: 2.67 MJ/kg			20 kwh	4.7 L	4210.53 kwh	6060.53 L
Motor	15.7% copper; 21.8% silicon steel; 9.8% steel; 13.2% NdFeB; 39.5% aluminium alloy	electric energy: 331.29 MJ; heat energy: 126.67 MJ
Electronic control	47% Cast aluminum; 5.0% steel; 3.7% rubber; 23.8% plastic; 8.2% copper; 12.3%organic compound	electric energy: 1.43 MJ/kg;
Retarder	60.5%steel;20.0%Wrought aluminum;19.0%copper;0.2%plastic;0.3%organic compound	electric energy: 111.79 kwh; heat energy: 234.10 MJ; diesel oil: 1.53 kg
Body	68.7% steel; 0.77%Wrought aluminum; 1.93% copper; 0.04% magnesium; 17.4% plastic; 6.62% glass; 0.51% rubber; 4.03%other	electric energy: 2727.46 kwh; Tap water: 81.68 kg
Chassis	82.2% steel; 6.32% iron; 0.94% aluminum; 2.27% copper; 3.33% plastic; 4.15% rubber; 0.79% other	electric energy: 389.97 MJ; heat energy: 157.38 MJ
Fluid and liquid	0.91kg Brake fluid; 4.68kg Lubricating oil; 10.4kg Coolant; 2.71kg Wiper fluid; 13.6kg adhesive	electric energy: 2119.01 MJ

## Sheet: PHEV
Vehicle type	name	Numerical value	Unit		Energy consumption data of vehicle assembly stage
PHEV (Toyota.Carola)	Body size	4485*1745*1525	mm			Painting	Air conditioning and lighting	heating	Material handling	welding	Workshop compressed air	Unit
	curb weight	1550	kg		electric energy	2.72	2.18	—	0.45	0.61	0.9	MJ/kg
	Fuel label	92			heat energy	—	—	2.03	—	—	—	MJ/kg
	Tank volume	45	L
	wheelbase	2700	mm		Service life and replacement times of components to be replaced in maintenance stage
	Maximum speed	180	km/h			Tire	Brake fluid	Lubricating oil	Coolant	Wiper fluid	Lead acid battery
	Engine displacement	1.8	L		Service limit	62500 km	62500 km	6250 km	62500 km	12500 km	25000 km
	Maximum engine power	73	kw		Replacement times	3	3	24	3	12	6
	Battery energy	8.8	kwh
	Total power of motor	60	kw		Energy consumption per kilogram of metal recovered
	Total driving distance	1030	km			steel products	Aluminium	cast iron	Copper	Unit
	Electric range	56	km		coal	—	—	0.313	—	kg
	Extended range driving range	974	km		diesel oil	—	3.08e-05	—	—	kg
	Comprehensive average fuel consumption	4.3	L/100km		gasoline	—	4.85e-05	—	—	kg
	Electricity consumption per hundred kilometers	16	kwh/100km		natural gas	0.0066	0.047	—	—	m3
					electric energy	1.176	0.2211	0.622	2.65	kwh
Parts name	Material composition	Energy consumption			Regeneration rate	0.85	0.85	0.8	0.9
Engine	42% Cast aluminum; 27.3% steel; 12.6% cast iron; 8.4% stainless steel; 4.2% rubber; 4.2% plastic; 1.3% copper	electric energy: 297.74 kwh
Generator	36.1% Cast aluminum; 36.1% steel; 27.3% copper; 0.18% other	electric energy: 136.5 MJ; heat energy: 36.52 MJ			Energy consumption in operation stage
Battery	24.5% copper, 18.6% wrought Al, 10.9% plastics, 10.6% graphite/cardon, 10.6% cast Al, 8.7% electrolyte, 5.3% lithium oxide, 2.7% cobalt, 2.6% nickel, 2.5% manganese, 2.1% binder, 0.5% thermal insulation, 0.3% electronic parts, 0.2%steel	electric energy: 11.7 kwh/kg; natural gas: 8.8 kwh/kg; Battery assembly: 2.67 MJ/kg			Electricity consumption per hundred kilometers	Fuel consumption per hundred kilometers	Total power consumption	Total fuel consumption
Motor	15.7% copper; 21.8% silicon steel; 9.8% steel; 13.2% NdFeB; 39.5% aluminium alloy	electric energy: 132.58 MJ; heat energy: 50.69 MJ			16 kwh	4.3 L	1303.2 kwh	6099.77 L
Electronic control	47% Cast aluminum; 5.0% steel; 3.7% rubber; 23.8% plastic; 8.2% copper; 12.3% organic compound	electric energy: 1.43 MJ/kg;
Retarder	60.5% steel; 20.0% Wrought aluminum; 19.0% copper; 0.2% plastic; 0.3% organic compound	electric energy: 195.66 kwh; heat energy: 420.16 MJ; diesel oil: 0.21 kg
Body	68.7% steel; 0.77% Wrought aluminum; 1.93% copper; 0.04% magnesium; 17.4% plastic; 6.62% glass; 0.51% rubber; 4.03% other	electric energy: 2664.03 kwh; Tap water: 79.83 kg
Chassis	82.2% steel; 6.32% iron; 0.94% aluminum; 2.27% copper; 3.33% plastic; 4.15% rubber; 0.79%other	electric energy: 339.16 MJ; heat energy: 136.90 MJ
Fluid and liquid	0.91kg Brake fluid; 4.68kg Lubricating oil; 10.4kg Coolant; 2.71kg Wiper fluid; 13.6kg adhesive	electric energy: 2119.01 MJ

## Sheet: ICEV
Vehicle type	name	Numerical value	Unit		Energy consumption data of vehicle assembly stage
ICEV (Nissan.Sylphy)	Body size	4641*1815*1450	mm			Painting	Air conditioning and lighting	heating	Material handling	welding	Workshop compressed air	Unit
	curb weight	1278	kg		electric energy	2.72	2.18	—	0.45	0.61	0.9	MJ/kg
	Fuel label	92			heat energy	—	—	2.03	—	—	—	MJ/kg
	Tank volume	47	L
	wheelbase	2712	mm		Service life and replacement times of components to be replaced in maintenance stage
	Maximum speed	198	km/h			Tire	Brake fluid	Lubricating oil	Coolant	Wiper fluid	Lead acid battery
	Engine displacement	1.6	L		Service limit	62500 km	62500 km	6250 km	62500 km	12500 km	25000 km
	Maximum engine power	102	kw		Replacement times	3	3	24	3	12	6
	Transmission gear	5
	Comprehensive fuel consumption of MIIT	5	L/100km		Energy consumption per kilogram of metal recovered
	Comprehensive fuel consumption measured in 100 kilometers	7.18-8.64	L/100km			steel products	Aluminium	cast iron	Copper	Unit		Energy consumption in operation stage
					coal	—	—	0.313	—	kg		Urban fuel consumption	Suburban fuel consumption	Comprehensive fuel consumption	Urban fuel consumption	Suburban fuel consumption	Comprehensive fuel consumption
Parts name	Material composition	Energy consumption			diesel oil	—	3.08e-05	—	—	kg		10.62 L	6.48 L	8.05 L	15930 L	9720 L	12158.86 L
Engine	42% Cast aluminum; 27.3% steel; 12.6% cast iron; 8.4% stainless steel; 4.2% rubber; 4.2% plastic; 1.3% copper	electric energy: 586.51 kwh			gasoline	—	4.85e-05	—	—	kg
Transmission	30% steel; 30% Wrought aluminum; 30% cast iron; 5% plastic; 5% rubber	electric energy: 217.9 kwh; heat energy: 456.49 MJ; diesel oil: 2.979 kg			natural gas	0.0066	0.047	—	—	m3
Body	68.7% steel; 0.77% Wrought aluminum; 1.93% copper; 0.04% magnesium; 17.4% plastic; 6.62% glass; 0.51% rubber; 4.03% other	electric energy: 2220.41 kwh; Tap water: 66.5 kg			electric energy	1.176	0.2211	0.622	2.65	kwh
Chassis	82.2% steel; 6.32% iron; 0.94% aluminum; 2.27% copper; 3.33% plastic; 4.15% rubber; 0.79% other	electric energy: 293.16 MJ; heat energy: 117.20 MJ			Regeneration rate	0.85	0.85	0.8	0.9
Fluid and liquid	1.04kg Brake fluid; 5.91kg Lubricating oil; 13.17kg Coolant; 3.43kg Wiper fluid; 17.22kg adhesive	electric energy: 2682.53 MJ

## Sheet: HEV
Vehicle type	name	Numerical value	Unit		Energy consumption data of vehicle assembly stage
HEV (Toyota.Carola)	Body size	4635*1780*1455	mm			Painting	Air conditioning and lighting	heating	Material handling	welding	Workshop compressed air	Unit
	curb weight	1430	kg		electric energy	2.72	2.18	—	0.45	0.61	0.9	MJ/kg
	Fuel label	92			heat energy	—	—	2.03	—	—	—	MJ/kg
	Tank volume	43	L
	wheelbase	2700	mm		Service life and replacement times of components to be replaced in maintenance stage
	Maximum speed	160	km/h			Tire	Brake fluid	Lubricating oil	Coolant	Wiper fluid	Lead acid battery
	Engine displacement	1.8	L		Service limit	62500 km	62500 km	6250 km	62500 km	12500 km	25000 km
	Maximum engine power	72	kw		Replacement times	3	3	24	3	12	6
	Total power of motor	53	kw
	Comprehensive average fuel consumption	5.7	L/100km		Energy consumption per kilogram of metal recovered
						steel products	Aluminium	cast iron	Copper	Unit
Parts name	Material composition	Energy consumption			coal	—	—	0.313	—	kg
Engine	42% Cast aluminum; 27.3% steel; 12.6% cast iron; 8.4% stainless steel;4.2% rubber; 4.2% plastic; 1.3% copper	electric energy: 375.95 kwh			diesel oil	—	3.08e-05	—	—	kg		Energy consumption in operation stage
Generator	36.1% Cast aluminum; 36.1% steel; 27.3% copper; 0.18% other	electric energy: 152.63 MJ; heat energy: 40.83 MJ			gasoline	—	4.85e-05	—	—	kg		Urban fuel consumption	Suburban fuel consumption	Comprehensive fuel consumption	Urban fuel consumption	Suburban fuel consumption	Comprehensive fuel consumption
Battery	28.2% nickel, 23.7% steel, 22.5% plastic, 12% iron, 6.3% Rare earth metals, 3.9% copper, 1.8% cobalt, 1% manganese, 0.5% Wrought aluminum; 0.1% rubber	electric energy: 11.7 kwh/kg; natural gas: 8.8 kwh/kg; Battery assembly: 2.67 MJ/kg			natural gas	0.0066	0.047	—	—	m3		6.4 L	4.73 L	5.7 L	9600 L	7095 L	8609.37 L
Motor	15.7% copper; 21.8% silicon steel; 9.8% steel; 13.2% NdFeB; 39.5% aluminium alloy	electric energy: 232.41 MJ; heat energy: 88.85 MJ			electric energy	1.176	0.2211	0.622	2.65	kwh
Electronic control	47% Cast aluminum; 5.0% steel; 3.7% rubber; 23.8% plastic; 8.2% copper; 12.3% organic compound	electric energy: 1.43 MJ/kg;			Regeneration rate	0.85	0.85	0.8	0.9
Retarder	60.5% steel; 20.0% Wrought aluminum; 19.0% copper; 0.2% plastic; 0.3% organic compound	electric energy: 223.58 kwh; heat energy: 468.21 MJ; diesel oil: 3.05 kg
Body	68.7% steel; 0.77% Wrought aluminum; 1.93% copper; 0.04% magnesium; 17.4% plastic; 6.62% glass; 0.51% rubber; 4.03% other	electric energy: 2462.55 kwh; Tap water: 73.75 kg
Chassis	82.2% steel; 6.32% iron; 0.94% aluminum; 2.27% copper; 3.33% plastic; 4.15% rubber; 0.79% other	electric energy: 336.9 MJ; heat energy: 127.20 MJ
Fluid and liquid	0.91kg Brake fluid; 4.68kg Lubricating oil; 10.4kg Coolant; 2.71kg Wiper fluid; 13.6kg adhesive	electric energy: 2119.08 MJ

## Sheet: FCV
Vehicle type	Name	Numerical value	Unit		Energy consumption data of vehicle assembly stage
FCV (Toyota.Mirai)	Body size	4890*1815*1535	mm			Painting	Air conditioning and lighting	heating	Material handling	welding	Workshop compressed air	Unit
	curb weight	1850	kg		electric energy	2.72	2.18	—	0.45	0.61	0.9	MJ/kg
	wheelbase	2780	mm		heat energy	—	—	2.03	—	—	—	MJ/kg
	Track-front	1535	mm
	Track-rear	1545	mm		Service life and replacement times of components to be replaced in maintenance stage
	Mileage	650	km			Tire	Brake fluid	Lubricating oil	Coolant	Wiper fluid	Energy storage battery
	Hydrogen consumption per 100 km	0.71	L/100km		Service limit	65000 km	40000 km	10000 km	60000 km	6250 km	2000 Number of cycles
	Maximum speed	111	km/h		Replacement times	3	5	24	4	39	1
	Fuel	Compressed hydrogen
	maximum power	113	kw		Energy consumption per kilogram of metal recovered
	Battery energy	6.5	kwh			steel products	Aluminium	cast iron	Copper	Unit
	Mass-power density	2	kw/kg		coal	—	—	0.313	—	kg
	Volume-power density	3.1	kw/L		diesel oil	—	3.08e-05	—	—	kg
	Hydrogen storage mass	5	kg		gasoline	—	4.85e-05	—	—	kg
	Max. filling pressure	87.5	Mpa		natural gas	0.0066	0.047	—	—	m3
	Combined tank weight	87.5	kg		electric energy	1.176	0.2211	0.622	2.65	kwh
					Regeneration rate	0.85	0.85	0.8	0.9
Parts name	Material composition	Energy consumption (MJ/kg)
body	40.53% Body in white(steel); 13.36% Body panel(steel); 1.62% Front / rear bumper(Plastic); 1.62% Body hardware(89.8% plastic, 5.3% steel, 2.3 rubber, 2% copper, 0.6% glass); 6.47% glass; 3.24% Welding blanks and fasteners(50% steel, 50% plastic); 1.91% paint; 1.62% Exterior trim(93.6% plastic, 4.3% steel, 1.5% rubber, 0.6%, organic compound); 1.62% External electrical appliances(59% plastic, 41% …	1.47 Front cover;1.19 Top cover; 5.07 Fender and side panel; 3.17 Trunk lid; 1.97 Front side door; 1.97 Rear side door; 1.01 Battery holder; 1.14 Front circumference; 1.14 Rear circumference; 4.28 floor; 0.73 Body assembly; 11.96 Glass production; 4.55 plate glass; 4.44 Finished glassware
Fuel cell stack	62.8% Carbon fiber composites; 23.2% Forged aluminum; 5.4% Perfluorosulfonic acid proton exchange membrane; 5.0% Carbon paper; 1.5% steel; 1.4% Polytetrafluoroethylene; 0.1% platinum	781.45 electric energy; 89.97 heat energy
Motor	16.45% Copper wire; 21.66% silicon steel; 9.76% steel; 13.11% NdFeB; 39.02% aluminium alloy	25.28 electric energy; 9.22 heat energy
Nickel metal hydride battery	28.2% nickel; 23.7% steel; 22.5% plastic; 12% iron; 3.9% copper; 1.8% cobalt; 1% magnesium; 0.5% Forged aluminum; 0.1% rubber; 6.3% Rare metals	5.48 electric energy; 3.64 heat energy
High pressure hydrogen storage tank	44.6% High density polyethylene; 33.1% carbon fibre; 15.7% epoxy resin; 3.6% glass fibre; 3.0% stainless steel	45.49 electric energy
Balancing device	60.0% steel; 18.0% Forged aluminum; 10.4% copper; 9.4% plastic; 1.6% plastic; 0.6% others
chassis	10.73% Tire(67% rubber, 33% steel); 5.84% steering system(80% steel, 15% Forged aluminum, 5% rubber); 2.62% Chassis electrical appliances (59% plastic, 41% copper); 12.75% Controller / inverter(5.0% steel, 47% Forged aluminum, 8.2% copper, 3.7% rubber, 23.8% plastic, 12.3% organic); 2.62% Welding blanks and fasteners(steel)	2.34 Tire; 2.68 Rim; 1.25 spoke; 1 steering system; 0.21 differential mechanism; 2.98 suspension system; 0.21 suspension system; 1 braking system; 0.08 Wheel assembly; 0.21 Frame
fluid	0.94kg Brake fluid; 0.84kg Lubricating oil; 7.39kg Coolant; 2.80kg Wiper fluid; 14.03kg adhesive

## Sheet: BEV
Vehicle type	name	Numerical value	Unit		Energy consumption data of vehicle assembly stage
BEV (BYD Auto.E6)	Body size	4680*1765*1500	mm			Painting	Air conditioning and lighting	heating	Material handling	welding	Workshop compressed air	Unit
	curb weight	1845	kg		electric energy	2.72	2.18	—	0.45	0.61	0.9	MJ/kg
	wheelbase	2660	mm		heat energy	—	—	2.03	—	—	—	MJ/kg
	Maximum speed	130	km/h
	Battery energy	43	kwh		Service life and replacement times of components to be replaced in maintenance stage
	Total power of motor	160	kw			Tire	Brake fluid	Lubricating oil	Coolant	Wiper fluid
	Total driving distance	305	km		Service limit	62500 km	62500 km	6250 km	62500 km	12500 km
	Electricity consumption per hundred kilometers	11.8	kwh/100km		Replacement times	3	3	24	3	12
Parts name	Material composition	Energy consumption			Energy consumption per kilogram of metal recovered
Battery	24.5% copper, 18.6% wrought Al, 10.9% plastics, 10.6% graphite/cardon, 10.6% cast Al, 8.7% electrolyte, 5.3% lithium oxide, 2.7% cobalt, 2.6% nickel, 2.5% manganese, 2.1% binder, 0.5% thermal insulation, 0.3% electronic parts, 0.2% steel	electric energy: 11.7 kwh/kg; natural gas: 8.8 kwh/kg; Battery assembly: 2.67 MJ/kg				steel products	Aluminium	cast iron	Copper	Unit
Motor	15.7% copper; 21.8% silicon steel; 9.8% steel; 13.2% NdFeB; 39.5% aluminium alloy	electric energy: 427.84 MJ; heat energy: 163.57 MJ			coal	—	—	0.313	—	kg
Electronic control	47% Cast aluminum; 5.0% steel; 3.7% rubber; 23.8% plastic; 8.2% copper; 12.3% organic compound	electric energy: 1.43 MJ/kg;			diesel oil	—	3.08e-05	—	—	kg
Retarder	60.5% steel; 20.0% Wrought aluminum; 19.0% copper; 0.2% plastic; 0.3%organic compound	electric energy: 58.47 kwh; heat energy: 101.78 MJ; diesel oil: 1.21 kg			gasoline	—	4.85e-05	—	—	kg
Body	68.7% steel; 0.77% Wrought aluminum; 1.93% copper; 0.04% magnesium; 17.4% plastic; 6.62% glass; 0.51% rubber ;4.03% other	electric energy: 2722.2 kwh; Tap water: 81.53 kg			natural gas	0.0066	0.047	—	—	m3
Chassis	82.2% steel; 6.32% iron; 0.94% aluminum; 2.27% copper; 3.33% plastic; 4.15% rubber; 0.79% other	electric energy: 368.81 MJ; heat energy: 148.85 MJ			electric energy	1.176	0.2211	0.622	2.65	kwh
Fluid and liquid	0.86kg Brake fluid; 0.76kg Lubricating oil; 6.86kg Coolant; 2.57kg Wiper fluid; 12.95kg adhesive	electric energy: 1740.01 MJ			Regeneration rate	0.85	0.85	0.8	0.9
Energy consumption in operation stage
Electricity consumption in 100 kilometers urban area	Energy consumption in the suburb of 100 km	Comprehensive electric energy consumption per 100 km	Urban fuel consumption	Suburban fuel consumption	Comprehensive fuel consumption
13.5 kwh	10.6 kwh	11.8 kwh	20259 kwh	15900 kwh	17700 kwh
